# Supplementary material for: Global Genomic Epidemiology of Salmonella enterica Serovar Typhimurium DT104
Source: Appl Environ Microbiol. 2016 Apr 4;82(8):2516–26. doi: 10.1128/AEM.03821-15 (PMC4959494; doi:10.1128/AEM.03821-15)
Supplement: Supplemental material [file AEM.03821-15_zam999117084sd3.xlsx]

## Sheet: Sheet3
strain	no. SNPs	avgReadDepth	no. contigs	max contig	median cov depth	aadA2	blaP1	floR	sul1	tetG	accession no.	* The present/absent of resistance genes represent by percent homology
AR_1256105_human_20-05-05	72	88.7	325	172236	21.3813	100	100	100	100	100	ERS879954
AR_1767105_human_05-08-05	64	39.5	159	2123572	10.9526	100	100	100	100	100	ERS879955
AR_2106_hare_meat_02-01-06	76	59.7	108	3242055	15.0438	100	100	99.92	100	100	ERS879956
AR_519107_human_14-3-07	32	19.4	2108	28524	5.86955	100	100	99.92	100	100	ERS879957
AR_814107_human_23-04-07	75	56.9	332	172223	17.277	100	100	100	100	100	ERS879958
AT_00_00000016_human_04-01-00	70	67.2	358	2174984	15.941	100	100	100	100	99.91	ERS879959
AT_00_00008669_pig_10-10-00	29	39.9	114	4912371	12.583	100	100	100	100	100	ERS879960
AT_01_00000002_human_02-01-01	57	44.9	494	156791	10.9786	100	100	100	100	100	ERS879961
AT_01_00005004_poultry_07-08-01	57	90.2	391	172598	18.9727	100	100	100	100	100	ERS879962
AT_02_00000020_human_03-01-02	38	51	130	4621836	13.578	100	100	100	100	100	ERS879963
AT_02_00011102_pig_26-11-02	43	84.7	399	172602	16.0151	100	100	100	100	100	ERS879964
AT_03_00000852_human_21-02-03	63	60.2	385	156795	13.4735	100	100	100	100	100	ERS879965
AT_04_00000402_human_29-01-04	61	56	148	1952767	10.4395	100	100	100	100	100	ERS879966
AT_04_00002454_poultry_07-06-04	73	77.2	376	172594	17.5594	100	100	100	100	100	ERS879967
AT_04_00003390_pig_06-07-04	64	74.1	90	3656737	12.4959	100	100	100	100	100	ERS879968
AT_05_00000034_human_05-01-05	58	59.4	406	172199	12.2502	100	99.89	100	100	100	ERS879969
AT_05_00002332_poultry_14-06-05	70	67.1	389	172195	15.4168	100	100	100	100	100	ERS879970
AT_06_00000178_pig_17-01-06	57	51.9	164	3204863	9.65375	100	100	100	100	100	ERS879971
AT_06_00003761_human_18-08-06	68	85.9	372	172606	14.4691	100	100	100	100	100	ERS879972
AT_07_00000046_human_05-01-07	66	79.7	88	4897517	14.9691	100	100	100	100	100	ERS879973
AT_07_00000590_poultry_16-02-07	72	63.1	403	172598	13.0938	100	100	100	100	100	ERS879974
AT_07_00000595_pig_16-02-07	72	81.6	107	3930817	23.9724	100	100	100	100	100	ERS879975
AT_08_00000049_human_08-01-08	71	59.4	100	4895130	12.0635	100	100	100	100	100	ERS879976
AT_08_00000084_pig_10-01-08	58	66.4	382	197391	14.7979	100	100	100	100	100	ERS879977
AT_09_00000077_human_13-01-09	92	107.8	92	4443178	22.095	100	100	100	100	100	ERS879978
AT_09_00000455_poultry_20-02-09	67	66.2	113	2748157	11.1957	100	100	100	100	100	ERS879979
AT_09_00000505_pig_26-02-09	58	50.2	123	4897993	12.2876	100	100	100	100	100	ERS879980
AT_98_00000007_human_07-01-98	39	60.7	118	2364732	11.1227	100	100	100	100	100	ERS879981
AT_98_00000008_human_07-01-98	72	34.6	143	3180398	9.75843	100	100	100	100	100	ERS879982
AT_98_00000337_poultry_19-01-98	86	66.3	108	4931874	12.6248	100	100	100	100	100	ERS879983
AT_99_00000182_human_13-01-99	56	61.6	387	172594	14.1083	100	100	100	100	100	ERS879984
AT_99_00001256_poultry_05-03-99	38	48.5	151	4836364	11.7546	100	100	100	100	100	ERS879985
AT_MRS_10_00317_pig_09-02-10	62	47	107	4922184	12.7019	100	100	100	100	100	ERS879986
AT_MRS_10_01218_human_11-05-10	70	35.4	530	123299	9.94666	100	100	100	100	100	ERS879987
AT_MRS-10_01012_human_28-04-10	71	64.7	111	4406947	10.8706	100	100	100	100	100	ERS879988
CA_2005-16656-4_cow_24-07-05	66	87.8	89	3537672	14.7439	100	100	99.92	100	100	ERS879989
CA_961_TM_pig_10-07-00	57	71.9	364	197392	16.3621	100	100	100	100	100	ERS879990
CA_A411-1-TM1_cow_28-05-99	46	94.8	82	4952181	15.7723	100	100	100	100	100	ERS879991
CA_s14144-30.4_pig_17-03-08	67	65.6	199	4909834	13.5407	100	100	100	100	100	ERS879992
CA_s2029-51.6_pig_30-08-06	54	92.8	375	172203	17.7841	100	100	100	100	100	ERS879993
CA_s8111-108.4_pig_14-09-07	58	64.7	196	4848404	13.4759	100	100	99.92	100	100	ERS879994
CH_05_N1534_pig_26-08-05	72	57.4	96	4932619	15.5895	100	100	99.92	100	100	ERS879995
CH_07_IMD0884_poultry_09-08-07	97	88.1	110	3923563	22.0403	100	100	100	100	100	ERS879996
CH_07_IMD0891_poultry_09-10-07	69	53.1	172	4447163	12.9335	100	100	100	100	100	ERS879997
CH_08_IMD0204_pig_03-07-08	66	55	318	172195	12.553	100	100	100	100	100	ERS879998
CH_08_IMD0620_pig_06-03-08	59	78.7	119	4898635	23.3851	100	100	100	100	100	ERS879999
CH_10_IMD1455_pig_15-10-10	61	63.9	169	4733125	9.65657	100	100	100	100	100	ERS880000
CH_10_IMD1959_pig_12-10-10	62	54.1	298	1887128	8.95365	100	100	100	100	100	ERS880001
CH_11_Ref0228_cow_09-02-11	71	54.8	99	2925017	12.3566	100	100	100	100	100	ERS880002
CZ_F2188_human_1997	55	56.9	144	3360639	15.3708	100	100	100	100	100	ERS880003
CZ_F2312_human_1997	46	57.9	130	2431618	12.1966	100	100	100	100	100	ERS880004
CZ_F3214_human_1998	62	52	124	4679263	12.97	100	100	100	100	100	ERS880005
CZ_F9013_calf_1995	48	99.9	334	152569	20.5799	100	100	100	100	100	ERS880006
CZ_F9028_calf_1995	50	110.5	312	291685	23.3433	100	100	100	100	100	ERS880007
CZ_F9046_piglet_1995	60	61.3	366	110870	15.3734	100	100	100	100	100	ERS880008
CZ_F9047_pigeon_1995	62	30.7	872	60953	8.4935	100	100	100	100	100	ERS880009
CZ_F9093_piglet	49	36.5	164	2941567	10.5978	100	100	100	100	100	ERS880010
CZ_F9132_piglet_1995	58	35.7	225	4172370	10.4396	100	100	100	100	100	ERS880011
DE_00-00188_pig_29-12-99	62	69.3	128	4927968	17.5044	100	0	0	100	0	ERS880012
DE_00-03739_poultry_08-09-00	53	64.4	160	4924607	17.4563	100	100	100	100	100	ERS880013
DE_01-01799_poultry_15-06-01	54	89.1	91	4910646	26.4715	100	100	100	100	100	ERS880014
DE_01-01930_pig_02-02-01	55	63.2	127	4794390	13.2009	100	100	100	100	100	ERS880015
DE_01-02121_human_03-08-01	56	72.1	129	4918082	13.6508	100	0	0	100	0	ERS880016
DE_02-00747_pig_24-01-02	54	49.7	99	4846106	12.2119	100	100	100	100	100	ERS880017
DE_02-02566_poultry_04-07-02	64	68.6	104	3300336	13.0007	100	100	100	100	100	ERS880018
DE_03_01337_pig_19-05-03	78	92.4	312	172203	17.5839	100	0	0	100	0	ERS880019
DE_03-03489_poultry_06-08-03	84	68.9	109	4919340	15.7056	100	100	100	100	100	ERS880020
DE_04-01469_poultry_11-05-04	61	49.5	133	3507274	10.1547	100	100	100	100	100	ERS880021
DE_04-02598_pig_17-08-04	77	74	95	4919376	13.8712	100	0	0	100	0	ERS880022
DE_05_00346_pig_04-01-05	60	126.1	375	172606	22.1845	100	100	100	100	100	ERS880023
DE_05_03125_human	81	62.5	183	2566822	17.8554	100	100	100	100	100	ERS880024
DE_05-05169_poultry_01-12-05	74	58.9	230	2525663	17.2119	100	100	100	100	100	ERS880025
DE_06-01070_poultry_13-02-06	57	65.6	389	172195	14.9087	100	100	100	100	100	ERS880026
DE_06-01107_pig_22-02-06	80	80.3	375	172598	16.8698	0	0	0	0	0	ERS880027
DE_07_02884_human_25-07-07	76	83.6	95	2923234	22.5304	100	0	0	100	0	ERS880028
DE_07-00783_pig_02-03-07	63	60.1	93	3796058	12.464	100	100	100	100	100	ERS880029
DE_07-01640_poultry_21-05-07	69	66.8	97	4946768	16.3007	100	100	100	100	100	ERS880030
DE_08-01953_human	66	54.5	107	4840251	15.8572	100	100	100	100	100	ERS880031
DE_08-03428_poultry_18-08-08	70	76.2	399	172597	15.7945	100	100	100	100	100	ERS880032
DE_08-04639_pig_25-09-08	59	73.5	400	172594	16.8077	100	100	99.92	100	100	ERS880033
DE_09-00133_poultry_08-01-09	79	70.9	101	4933789	20.7462	100	100	100	100	100	ERS880034
DE_10-03771_poultry_03-09-10	75	53.7	375	172183	15.716	0	0	0	0	0	ERS880035
DE_11-03381_poultry_12-09-11	82	68.7	93	4927303	10.1582	100	0	0	100	0	ERS880036
DE_98_00117_pig_19-12-97	42	82.6	384	172602	15.4687	100	0	0	100	0	ERS880037
DE_99_00116_pig_10-12-98	41	55.3	203	2871307	9.23802	100	100	100	100	100	ERS880038
DK_2005-60-102_cattle_15-03-05	60	79.5	138	2756579	12.919	100	100	100	100	100	ERS880039
DK_2005-60-1139-1_pig_03-08-05	52	64.6	91	4942614	17.4439	100	100	100	100	100	ERS880040
DK_2005-60-2171-1_cattle_20-12-05	65	88.5	392	172598	18.1418	100	100	99.92	100	100	ERS880041
DK_2005-60-323-1_pig_13-04-05	59	63.8	199	2157918	18.5554	100	100	100	100	100	ERS880042
DK_2006-10-2415-1_cattle_13-10-06	69	86.1	385	172606	14.1175	100	100	100	100	100	ERS880043
DK_2006-51-1756-1_chicken_22-02-06	62	51.4	204	4163055	13.63	0	100	0	100	0	ERS880044
DK_2006-51-2204-1_chicken_08-03-06	64	64.3	396	172195	14.2809	0	100	0	100	0	ERS880045
DK_2006-51-2276-2_chicken_13-03-06	62	45.9	156	2466793	10.3023	0	100	0	100	0	ERS880046
DK_2006-51-9123-2_chicken_31-10-06	62	75.9	394	172598	15.9171	0	100	0	100	0	ERS880047
DK_2006-60-1004-1_cattle_06-07-06	66	77.3	410	172602	14.1386	100	100	100	100	100	ERS880048
DK_2006-60-1151-1_pig_04-07-06	70	63.5	95	3136587	11.6788	100	100	100	100	100	ERS880049
DK_2006-60-2120-1_pig_07-11-06	112	82.3	111	4917930	22.5697	0	0	0	0	0	ERS880050
DK_2007-10-2262-1_cattle_08-07-07	70	73.9	367	172598	15.0497	0	100	0	100	0	ERS880051
DK_2007-10-2336-1_pig_16-08-07	80	79.2	390	172598	16.7083	100	0	0	100	0	ERS880052
DK_2007-51-7944-1_chicken_30-10-07	90	61.9	134	3870486	11.7914	0	0	0	0	0	ERS880053
DK_2007-60-1463-1_cattle_06-01-07	68	97.4	98	3962353	16.0216	100	0	0	100	0	ERS880054
DK_2007-60-254-2_pig_30-01-07	68	53.6	112	4911053	11.1314	100	100	100	100	100	ERS880055
DK_2008-10-1872-4_cattle_26-08-08	64	55.8	116	4279675	11.1209	100	100	100	100	100	ERS880056
DK_2008-10-2205-1_pig_03-10-08	71	62.2	147	3486895	14.4382	100	100	99.92	100	100	ERS880057
DK_2008-60-2041-2_cattle_03-09-08	67	85.4	388	172199	17.2165	100	100	100	100	100	ERS880058
DK_2008-60-236-1_pig_05-02-08	70	69.2	106	4450170	13.2642	100	100	100	100	100	ERS880059
DK_2009-10-1912-1_cattle_18-08-09	70	88.5	125	3983372	20.4379	100	100	100	100	100	ERS880060
DK_2009-51-5861-1_chicken_15-07-09	58	49.9	186	3171349	14.1358	100	100	100	100	100	ERS880061
DK_2009-60-1015-1_pig_05-05-09	66	46.7	104	4902353	12.7512	0	0	0	0	0	ERS880062
DK_2009-60-2267_swine_06-10-09	60	75.6	61	3373214	18.1096	100	100	100	100	100	ERS880063
DK_2009-60-2267-1_pig_06-10-09	60	62.8	133	4851290	13.0949	100	100	100	100	100	ERS880064
DK_2010-60-1525-1_pig_04-05-10	66	59.5	84	4881639	10.2886	100	100	100	100	100	ERS880065
DK_2010-60-5161-3_broiler_21-09-10	96	58.9	102	3580224	12.2032	0	0	0	0	0	ERS880066
DK_2010-60-5423-1_pig_28-09-10	88	64.1	204	3750995	16.037	0	0	0	0	0	ERS880067
DK_2011-60-1692-1_pig_01-06-11	66	78.8	118	4932080	13.264	100	100	100	100	100	ERS880068
DK_2011-60-3840-1_pig_13-12-11	57	61.1	139	4914517	11.7056	100	100	99.92	100	100	ERS880069
DK_7221171_swine_21-03-00	54	86.7	131	1194906	19.3402	100	0	0	100	0	ERS880070
DK_7221228_swine_24-03-00	55	60.8	371	162807	15.9405	100	100	100	100	100	ERS880071
DK_7221375_1_swine_05-04-00	55	62.3	336	172233	15.6416	100	100	100	100	100	ERS880072
DK_7221432_1_swine_11-04-00	57	57	155	2394830	12.9988	100	100	100	100	100	ERS880073
DK_7221432_2_swine_11-04-00	56	68.2	116	4864340	18.6304	100	100	100	100	100	ERS880074
DK_7221651_swine_26-04-00	50	42.9	161	3286283	11.0706	100	100	100	100	100	ERS880075
DK_7221880_cattle_10-05-00	36	67.4	371	110278	17.6114	100	100	100	100	100	ERS880076
DK_7223502_swine_19-09-00	60	55.4	333	132264	15.6513	100	100	100	100	100	ERS880077
DK_7223503_3_swine_19-09-00	57	56.6	150	4671504	13.2828	100	100	100	100	100	ERS880078
DK_7320155_cattle_15-01-01	56	66.3	177	4239405	18.9263	100	100	100	100	100	ERS880079
DK_7320270_3_swine_24-01-01	56	48.6	92	4820441	11.2608	100	100	100	100	100	ERS880080
DK_7320816_swine_09-03-01	56	83.1	69	4888775	22.8189	100	100	100	100	100	ERS880081
DK_7320910_swine_20-03-01	56	59.6	101	2446307	17.3773	100	100	100	100	100	ERS880082
DK_7321026_turkey_02-04-01	64	57.8	461	156281	13.5741	100	100	100	100	100	ERS880083
DK_7321117_swine_11-04-01	57	51.5	112	2542944	13.9213	100	100	100	100	100	ERS880084
DK_7322791_swine_18-07-01	60	48	123	4722187	12.7325	100	100	100	100	100	ERS880085
DK_7322952_swine_02-08-01	62	67.7	92	3999425	14.1941	100	100	100	100	100	ERS880086
DK_7322994_4_swine_08-08-01	52	47.5	441	114887	11.7751	100	100	100	100	100	ERS880087
DK_7322994_6_swine_08-08-01	54	48.3	421	94104	12.8682	100	100	100	100	100	ERS880088
DK_7324022_swine_14-11-01	52	65	182	2356603	13.0626	100	100	100	100	100	ERS880089
DK_7420038_swine_03-01-02	56	91.9	83	3185182	25.2322	100	100	100	100	100	ERS880090
DK_7420325_1_swine_25-01-02	58	65.9	146	2199540	17.4575	100	100	100	100	100	ERS880091
DK_7420325_3_swine_25-01-02	59	75.2	67	4891688	17.3435	100	100	100	100	100	ERS880092
DK_7420512_cattle_19-02-02	59	82.2	203	3506891	15.8691	100	100	100	100	100	ERS880093
DK_7420740_swine_11-03-02	53	49.5	425	110279	13.3006	100	100	100	100	100	ERS880094
DK_7421102_swine_12-04-02	55	61	146	4582607	11.8127	100	100	100	100	100	ERS880095
DK_7422268_swine_08-08-02	57	73	206	3359015	14.4613	100	100	100	100	100	ERS880096
DK_7520063_turkey_08-01-03	67	121.8	348	149665	26.9676	100	100	100	100	100	ERS880097
DK_7520123_swine_14-01-03	74	67.1	219	3442319	18.2167	100	100	100	100	100	ERS880098
DK_7520427_1_swine_11-02-03	60	64.8	93	4898826	15.8271	100	100	100	100	100	ERS880099
DK_7520427_2_swine_11-02-03	58	55.2	127	2010667	16.292	100	100	100	100	100	ERS880100
DK_7522071_cattle_02-09-03	34	76	381	154650	15.8889	100	100	100	100	100	ERS880101
DK_7621293_swine_27-05-04	64	105.5	89	4896724	22.3253	100	100	100	100	100	ERS880102
DK_7621614_cattle_30-06-04	61	92.6	348	154664	19.5392	100	100	100	100	100	ERS880103
DK_7622755_swine_05-11-04	62	65.1	142	1239803	17.0154	100	100	100	100	100	ERS880104
DK_7720108_swine_13-01-05	75	92.9	345	166701	19.2568	100	100	100	100	100	ERS880105
DK_7720209_3_swine_25-01-05	62	60.2	142	4646387	16.1446	100	100	100	100	100	ERS880106
DK_7720209_7_swine_25-01-05	66	69.3	289	1704247	12.3835	100	100	100	100	100	ERS880107
DK_7720547_swine_09-03-05	55	36.9	585	85924	10.9799	100	100	100	100	100	ERS880108
DK_7720556_swine_09-03-05	57	31.8	728	74529	9.39686	100	100	100	100	100	ERS880109
DK_7721362_swine_04-04-00	56	91.2	324	152569	20.5418	100	100	100	100	100	ERS880110
DK_9724913_swine_22-12-97	58	60.2	142	2677638	16.4206	100	100	100	100	100	ERS880111
DK_9820334_swine_27-01-98	40	31	1094	34910	8.227	100	100	100	100	100	ERS880112
DK_9824426_swine_26-10-98	50	50.7	177	2736662	11.6276	100	100	100	100	100	ERS880113
DK_9910366_calf_19-01-99	33	42.9	660	99498	11.4799	100	0	100	100	100	ERS880114
DK_9920320_swine_15-01-99	55	44.6	776	60021	11.0039	100	100	100	100	100	ERS880115
DK_9923667_cattle_06-10-99	33	50.9	540	106543	13.676	100	100	100	100	100	ERS880116
DK_9923771_swine_13-10-99	56	103.2	67	3200054	23.3105	100	100	100	100	100	ERS880117
ES_TM_761_108_human_08-10-76	79	29.2	814	132590	8.62081	0	0	0	0	0	ERS880118
FR_02_6245_human_2002	54	93	386	172598	19.1385	100	100	100	100	100	ERS880119
FR_02-1837_human_2002	60	46.4	105	4942664	13.3561	100	100	100	100	100	ERS880120
FR_05_2975_human_2005	88	111.4	384	172602	21.5433	100	100	100	100	100	ERS880121
FR_09_3600_human_2009	116	100.4	359	172606	17.0387	0	0	0	0	0	ERS880122
FR_92-9446_human	44	77	105	3567204	15.5027	100	0	0	100	0	ERS880123
FR_93-5646_human_30-07-93	37	57.3	429	172594	12.4374	100	100	100	100	100	ERS880124
FR_TM_69_703_horse_24-09-69	72	62.2	348	1558330	9.26774	0	0	0	0	0	ERS880125
FR_TM_75_404_human_29-01-75	90	4.3	439	107338	10.6933	0	0	0	0	0	ERS880126
FR_TM_75_406_human_18-01-75	91	69.7	379	197385	14.1227	0	0	0	0	0	ERS880127
IE_S03_000129_pig_2003	55	53.3	104	4900572	12.8826	100	100	100	100	100	ERS880128
IE_S05_002261_poultry_2005	55	69.3	407	197387	16.9433	100	100	99.92	100	100	ERS880129
IE_S05-003586_poultry_2005	63	42.4	447	156781	12.1543	100	100	99.92	100	100	ERS880130
IE_S06_000058_pig_2006	77	45	124	2531320	12.8011	100	100	100	100	100	ERS880131
IE_S07_000313_pig_2007	52	46.2	412	169226	12.3156	100	100	100	100	100	ERS880132
IE_S08-000923_pig_2008	63	102.9	91	3778291	29.7737	100	100	99.92	100	100	ERS880133
IE_S09_001501_pig_2009	64	88.6	99	3135604	18.4953	100	100	99.92	100	100	ERS880134
IE_S10_000368_pig_2010	84	56.2	104	4931931	13.7321	100	100	100	100	100	ERS880135
IE_S11-000305_pig_2011	72	60.7	161	3253076	11.2401	100	100	99.92	100	100	ERS880136
IE_S11-000847_pig_2011	69	47.2	429	156791	11.5624	100	100	100	100	100	ERS880137
IL_100668_human_2006	68	47.3	106	4871082	12.1927	100	100	100	100	100	ERS880138
IL_107635_human_2007	75	70.6	100	3100832	18.9056	100	100	100	100	100	ERS880139
IL_114732_human_2008	103	49.1	390	172191	12.0384	100	100	100	100	100	ERS880140
IL_1166_poultry_2000	67	68.5	191	2175783	18.4209	100	100	100	100	100	ERS880141
IL_129_human_1999	68	72.6	116	2944121	14.8941	100	100	100	100	100	ERS880142
IL_2_poultry_1996	55	72.6	320	172598	15.5893	100	100	100	100	100	ERS880143
IL_26323_human_1998	53	65.7	401	172199	13.5653	100	100	100	100	100	ERS880144
IL_60632_human_2000	55	82.7	69	4870687	24.2282	100	100	100	100	100	ERS880145
IL_61032_poultry_2000	58	81.8	71	4925487	17.443	100	100	100	100	100	ERS880146
IL_63234_human_1997	60	78.4	98	4930006	11.8111	100	100	100	100	100	ERS880147
IL_67560_human_2001	68	60.6	129	4933131	13.6408	0	0	0	0	0	ERS880148
IL_78450_human_2002	71	61.5	90	4839798	16.3056	100	100	100	100	100	ERS880149
IL_81543_human_2003	58	64.7	300	197391	14.7511	100	100	100	100	100	ERS880150
IL_88531_human_2004	59	35.4	130	2755316	10.1962	100	100	100	100	0	ERS880151
IL_91940_poultry_1999	65	84.5	385	172594	19.4132	100	100	100	100	100	ERS880152
IL_93835-2_poultry_1999	62	71	391	172598	14.7731	100	100	100	100	100	ERS880153
IL_94673_human_2005	70	72.9	170	4216535	18.2538	100	100	100	100	100	ERS880154
JP_241H_human_1998	46	130.6	695	65900	33.0587	99.75	100	100	100	100	-
JP_242H_human_2003	70	149	648	77305	36.732	99.75	100	100	100	100	-
JP_243H_human_2004	53	86.2	947	49819	20.1957	99.75	100	0	0	0	-
JP_244H_human_2008	61	118.5	792	63777	24.5477	99.75	100	100	100	100	-
JP_245H_human_2012	102	108.4	976	63372	23.5673	99.75	100	100	99.87	100	-
JP_246A_bovine_1994	45	55.1	484	2404420	15.8359	99.75	100	100	100	100	-
JP_247A_bovine_1995	44	92.4	812	55057	26.3427	99.75	99.89	0	0	100	-
JP_248A_bovine_2001	49	138.9	687	78248	36.8239	99.75	99.89	100	100	100	-
JP_249A_bovine_2003	45	148.3	642	77612	39.7546	99.75	100	0	100	100	-
JP_250A_bovine_2007	53	194.2	199	2080230	37.0723	99.75	100	100	100	100	-
LU_C010116_pig_15-01-01	66	46.9	429	172187	12.1211	100	100	100	100	100	ERS880155
LU_C040857_human_07-05-04	66	61.1	409	172594	13.715	100	100	100	100	100	ERS880156
LU_C051571_human_27-09-05	55	53.7	114	4910082	13.9344	100	100	100	100	100	ERS880157
LU_C061286_human_03-08-06	55	73.8	116	4921792	20.8185	100	100	100	100	100	ERS880158
LU_C071190_pig_16-07-07	87	81.8	218	4168847	16.9933	100	100	100	100	100	ERS880159
LU_C071908_human_26-10-07	85	57.6	125	5008246	13.9986	100	100	100	100	100	ERS880160
LU_C081387_human_27-07-08	75	80.7	380	172199	16.3996	100	0	0	100	100	ERS880161
LU_C082324_pig_10-12-08	69	45	245	2453599	10.516	100	100	100	100	100	ERS880162
LU_C090334_human_02-03-09	86	36	523	110779	10.3942	100	100	100	100	100	ERS880163
LU_C100981_human_06-07-10	48	56.5	136	4932863	14.752	100	100	100	100	100	ERS880164
LU_C111200_human_22-08-11	78	77.7	388	172594	17.6144	100	100	99.92	100	100	ERS880165
LU_F060114_pig_10-07-06	87	88.7	366	172594	19.4782	100	100	100	100	100	ERS880166
LU_F070186_pig_29-08-07	55	36.8	442	89142	10.2157	100	100	100	100	100	ERS880167
MA_TM_75_339_human_06-03-75	83	61.6	107	4418672	15.0424	0	0	0	0	0	ERS880168
MA_TM_81_1837_human_24-11-81	37	94.6	92	4868682	13.8669	100	100	0	100	0	ERS880169
NL_108_07_human_2004	77	92.2	79	4941029	13.7306	100	100	100	100	100	ERS880170
NL_118.07_pig_2004	71	62.9	165	3832060	15.6055	100	100	100	100	100	ERS880171
NL_129_52_human_2005	77	71.5	107	4932515	14.8574	100	0	100	100	100	ERS880172
NL_130_66_pig_2005	67	50.6	179	3161513	11.7581	100	100	100	100	100	ERS880173
NL_158_62_human_2006	64	47.8	331	156781	13.9177	100	100	100	100	100	ERS880174
NL_161_3_pig_2006	73	73.8	414	172598	15.4271	100	100	99.92	100	100	ERS880175
NL_20_27_human_2000	60	61	405	172195	13.7914	100	100	100	100	100	ERS880176
NL_208_66_human_2007	67	91	361	172606	15.0637	100	100	100	100	100	ERS880177
NL_21.32_pig_2000	59	78.6	380	172045	14.9158	100	100	100	100	100	ERS880178
NL_213.67_pig_2007	66	54.5	408	172594	12.5353	100	100	100	100	100	ERS880179
NL_215.51_human_2008	61	73.1	103	3207376	10.97	100	100	100	100	100	ERS880180
NL_238_65_pig_2008	71	58.1	146	3604487	9.77267	100	100	100	100	100	ERS880181
NL_244.44_human_2009	62	56.6	138	2498840	10.5021	100	100	100	100	100	ERS880182
NL_259.46_pig_2009	65	77	85	4919943	17.887	100	100	100	100	100	ERS880183
NL_268.38_human_2010	59	109.1	93	4966648	30.0441	100	100	99.92	100	100	ERS880184
NL_296_38_human_2011	75	65.7	104	4372097	19.1244	100	100	100	100	100	ERS880185
NL_36_72_pig_2001	42	70.6	382	197377	15.9284	100	100	100	100	100	ERS880186
NL_36.14_human_2001	56	76.2	358	172594	17.5754	100	100	99.92	100	100	ERS880187
NL_51.17_human_2002	55	78.7	382	172606	13.3677	100	100	100	100	100	ERS880188
NL_51.8_pig_2002	43	73.2	417	172594	16.7267	100	100	100	100	100	ERS880189
NL_86.01_human_2003	67	68.4	198	3649170	14.3089	100	100	100	100	100	ERS880190
NL_87.25_pig_2003	72	77.7	192	4825512	21.2375	100	100	100	100	100	ERS880191
NZ_ERL021967_human_16-04-02	80	94.2	376	172606	15.7416	100	100	99.92	100	100	ERS880192
NZ_ERL03301_human_23-01-03	69	41	512	172183	11.5696	100	100	100	100	100	ERS880193
NZ_ERL072517_human_21-08-07	58	61.5	130	4100423	13.816	100	100	100	100	100	ERS880194
NZ_ERL104360_human_16-12-10	56	65.2	415	172602	12.3712	100	100	100	100	100	ERS880195
NZ_ERL11377_human_04-02-11	60	117.2	371	172606	20.0317	100	100	99.92	100	100	ERS880196
NZ_ERL983935_human_19-08-98	55	72.5	77	4861702	21.0265	0	100	100	100	100	ERS880197
NZ_ERL98991_human_04-03-98	49	70.4	81	4916971	13.5142	100	100	100	100	100	ERS880198
PL_0086_08_poultry_29-01-08	70	70.4	89	2805368	10.4562	100	100	100	100	100	ERS880199
PL_0412_09_poultry_19-02-09	63	60.9	133	4851302	13.88	100	100	100	100	100	ERS880200
PL_0897_10_poultry_24-03-10	67	49.7	459	172195	11.2333	100	100	100	100	100	ERS880201
PL_1215_11_poultry_29-04-11	80	116.7	337	172610	17.7301	100	100	100	100	100	ERS880202
PL_1230_11_poultry_29-04-11	75	65.3	384	197386	16.5395	100	100	100	100	100	ERS880203
PL_1773_04_poultry_01-04-04	62	54.5	106	4761950	15.1933	100	100	100	100	100	ERS880204
PL_3_2002_poultry_2002	37	92.1	95	4955586	19.6691	100	100	100	100	100	ERS880205
PL_624_2003_poultry_01-04-03	64	47.7	437	197220	13.638	100	100	100	100	100	ERS880206
PL_709_2000_poultry_2000	63	48.8	218	1512723	10.845	100	100	100	100	100	ERS880207
PL_801_2001_poultry_2001	40	62.4	420	172198	13.0799	100	0	0	100	0	ERS880208
PL_875_07_poultry_30-04-07	68	57.9	414	172195	13.4323	100	100	100	100	100	ERS880209
PL_N116D_poultry_17-01-05	64	53.2	127	4894554	11.9024	100	100	100	100	100	ERS880210
PL_R-166A_poultry_27-02-06	66	75.5	125	2101068	11.3478	100	100	100	100	100	ERS880211
Scotland_H105_human_1993	36	69.8	98	4831513	18.3908	99.75	100	100	100	100	-
Scotland_H120_human_1996	50	57	381	172191	14.8881	99.75	0	0	100	0	-
Scotland_H127_human_1997	56	56.8	435	172199	12.5175	99.75	100	0	100	100	-
Scotland_H135_human_1998	51	64	394	197264	16.4449	99.75	100	100	100	100	-
Scotland_H96_human_1990	36	64.9	94	2489187	18.544	99.75	100	100	100	100	-
Scotland_H98_human_1991	46	71.8	119	2603653	12.6803	99.75	100	100	100	100	-
Scotland_V104_bovine_1997	51	68.5	395	172624	13.8126	99.75	0	0	100	0	-
Scotland_V114_bovine_2004	60	64.8	88	4916000	17.1871	99.75	100	99.92	100	100	-
Scotland_V69_bovine_1991	42	66.7	406	172602	13.4349	99.75	100	0	100	100	-
Scotland_V71_bovine_1992	45	65.4	386	172594	15.7901	99.75	100	100	100	100	-
Scotland_V75_bovine_1993	43	67.3	142	4848317	16.3938	99.75	100	100	100	100	-
Scotland_V79_bovine_1994	49	63.4	114	4593873	18.0647	99.75	100	100	100	100	-
Scotland_V94_bovine_1995	48	69.5	95	3949813	15.394	99.75	100	100	100	100	-
Scotland_V99_bovine_1996	57	68.1	90	1806990	10.4713	99.75	100	100	100	100	-
TH_H.879_90_human_09-03-90	76	70	104	3565670	14.4468	0	0	0	0	0	ERS880212
TH_SH_1632_94_human_23-05-94	92	48.5	411	156787	13.0823	0	0	0	0	0	ERS880213
TH_SH_181_01_human_29-01-01	158	57.9	350	172594	13.2723	100	100	0	100	0	ERS880214
TH_SH_429_90_human_06-02-90	63	70.1	120	2922691	17.1872	0	0	0	0	0	ERS880215
TH_SH_789_95_human_07-02-95	89	56.5	221	1432500	10.6274	0	0	0	0	0	ERS880216
TH_SH.1209_97_human_19-05-97	144	66.7	124	4789625	18.4037	100	0	0	100	0	ERS880217
TH_SH.1677_98_human_20-05-98	148	62.3	91	4927392	11.7092	100	0	0	100	0	ERS880218
TH_SH.224_97_human_06-02-97	142	70.8	101	4876687	20.4924	100	0	0	100	0	ERS880219
TW_CA06.023_human_03-04-06	75	65.5	108	2801302	13.6822	100	100	100	100	100	ERS880220
TW_CB10_038_human_02-07-10	107	34.9	548	105106	9.9887	100	100	100	100	100	ERS880221
TW_CC05_011_human_20-03-05	80	39.9	555	1790684	9.18984	100	100	100	100	100	ERS880222
TW_CH04_060_human_16-10-04	95	59.6	107	4938327	13.3179	100	100	100	100	100	ERS880223
TW_FP11698_human_1998	68	42.7	482	172187	11.5113	100	100	100	100	100	ERS880224
TW_FP18481_human_1999	69	60.1	434	172598	12.2392	100	100	100	100	100	ERS880225
TW_FP18532_human_2000	69	38.7	153	4893328	10.2598	100	100	100	100	100	ERS880226
TW_MS31740_human_28-04-03	69	85.7	78	4944854	12.7205	100	100	100	100	100	ERS880227
TW_NJ09.007_human_16-03-09	102	67.4	391	172199	14.1113	100	100	100	100	100	ERS880228
TW_NM04.052_human_14-02-02	79	75.5	385	172598	15.8357	100	0	100	0	0	ERS880229
TW_NM04.079_human_27-04-01	81	78.5	93	4956062	21.4098	100	0	100	100	100	ERS880230
TW_NO08_005_human_14-02-08	104	65.8	415	172199	13.5987	100	100	100	100	100	ERS880231
TW_SQ07_061_human_29-08-07	94	73.3	155	3166315	15.2656	100	100	100	100	100	ERS880232
US_GA_G7393_human_24-08-94	46	23.9	1097	43902	7.20099	100	100	100	100	100	ERS880233
US_ID_J1443_human_18-05-02	55	33.6	479	1719662	9.38491	100	100	100	100	100	ERS880234
US_ID_K0433_human_14-02-04	76	NA	81	2834688	20.2746	100	100	99.92	100	100	ERS880235
US_ID_K2945_human_16-11-05	78	54.1	185	1870123	12.3926	100	100	99.92	100	100	ERS880236
US_KS_AM03504_human_03-06-98	63	29.4	699	826093	8.53725	100	100	99.92	100	100	ERS880237
US_NC_30146_chicken_2003	65	34.8	244	3620956	9.36542	100	100	100	100	100	ERS880238
US_NC_35170_cattle_07-04	76	29.2	573	730195	8.72965	100	100	0	100	100	ERS880239
US_NY_G10215_human_15-01-95	49	25.7	787	504796	7.65178	100	100	100	100	100	ERS880240
US_OR_AM09646_human_19-01-01	48	49.8	444	98599	13.3431	100	100	99.92	100	100	ERS880241
US_SC_H9400_human_06-03-00	59	28.9	892	45282	8.33074	100	100	99.92	100	100	ERS880242
US_TN_H3585_human_25-04-97	56	45.4	429	110263	13.1463	100	100	100	100	100	ERS880243
US_WA_H9144_human_08-11-99	53	62.3	368	201789	15.9781	100	100	100	100	100	ERS880244
